# Supplementary material for: SARS-CoV-2 Infection Anxiety, Knowledge and Attitudes in University Degree Pregnant Women from Romania—A Cross-Sectional Observational Survey in the First Two Pandemic Years
Source: Vaccines (Basel). 2022 Dec 23;11(1):35. doi: 10.3390/vaccines11010035 (PMC9864279; doi:10.3390/vaccines11010035)
Supplement: Supplementary file 1 [file vaccines-11-00035-s001.zip]

Archive with 2 entries (2 files):
- Supplementary File S2 - Questionnaire and informed Concent.pdf
- Supplimentary_material-File S1_STROBE-checklist.pdf
